# Supplementary material for: Management of a pregnant woman with Marfan syndrome and aortic root and aberrant right subclavian artery aneurysm: a case report
Source: Eur Heart J Case Rep. 2024 Aug 9;8(8):ytae411. doi: 10.1093/ehjcr/ytae411 (PMC11337004; doi:10.1093/ehjcr/ytae411)
Supplement: ytae411_Supplementary_Data [file ytae411_supplementary_data.zip]

Archive with 6 entries (6 files):
- movie 1.mp4
- movie 2.mp4
- movie 3.avi
- movie 4 (1).avi
- movie 5.mp4
- movie_6.avi
